# Supplementary material for: Simultaneous changes in anthocyanin, chlorophyll, and carotenoid contents produce green variegation in pink–leaved ornamental kale
Source: BMC Genomics. 2021 Jun 17;22:455. doi: 10.1186/s12864-021-07785-x (PMC8212504; doi:10.1186/s12864-021-07785-x)
Supplement: Supplementary file 1 — Additional file 1: Table S1. Transcription factors (TFs) in C2 versus C3. Table S2. Transcription factors (TFs) in C1 versus C2. [file 12864_2021_7785_MOESM1_ESM.xlsx]

## Sheet: Title page
Title of the manuscript	Simultaneous changes in anthocyanin, chlorophyll, and carotenoid contents produce green variegation in pink–leaved ornamental kale
Author list	Yang Liu
	Xin Feng
	Yuting Zhang
	Fuhui Zhou
	Pengfang Zhu*
* Correspondence: pengfangzhu@syau.edu.cn; Tel.: 0086–24–88487150

## Sheet: Table S1
Table S1. Transcription factors (TFs) in C2 versus C3.
Gene ID	C2 FPKM	C3 FPKM	log2(C3/C2)
Bo5g055840	0.001	2.58667	5.75112
Bo4g150960	0.001	0.84	5.43028
Bo4g149900	0.001	1.23667	5.29183
Bo3g023140	0.156667	5.32333	5.20158
Bo2g167880	0.001	1.03333	5.01992
Bo5g136700	0.673333	19.5067	4.93821
Bo5g045110	0.001	0.543333	4.93428
Bo2g013970	0.15	4.49333	4.93365
Bo9g020420	0.001	1.09667	4.84791
Bo9g017920	0.001	1.05333	4.54732
Bo7g098110	0.533333	11.31	4.53699
Bo8g079250	0.0566667	1.04667	4.36069
Bo3g054440	2.7	53.28	4.35293
Bo8g104600	0.06	0.813333	3.88258
Bo4g197120	0.716667	12.66	3.88121
Bo1g014540	0.153333	1.71	3.59948
Bo3g022850	0.556667	5.59	3.46653
Bo5g025790	1.95333	22.5167	3.44332
Bo9g028850	1.17	11.1467	3.37113
Bo5g030380	0.466667	4.19667	3.25572
Bo3g007070	0.9	7.5	3.2028
Bo6g069980	14.3167	120.697	3.15974
Bo2g005230	0.38	3.08	3.1248
Bo2g046020	1.28667	9.94667	3.06078
Bo2g159500	0.336667	2.62333	3.05515
Bo1g008560	0.523333	3.74	3.03932
Bo8g076330	1.47333	11.0167	3.00249
Bo3g002560	0.403333	2.49	2.91727
Bo7g063640	0.316667	2.14667	2.89871
Bo9g110960	2.61667	16.9133	2.7971
Bo6g118140	0.613333	3.90667	2.75869
Bo3g175360	3.93667	24.4867	2.74813
Bo5g155250	1.07333	6.41667	2.69298
Bo7g092660	2.80333	17.1667	2.65
Bo4g004500	0.583333	3.34667	2.61033
Bo8g020430	0.363333	1.97333	2.55454
Bo8g080330	0.26	1.41667	2.54571
Bo4g151410	2.63	14.22	2.5083
Bo9g035460	7.13	19.5033	2.48028
Bo7g119200	0.556667	2.69667	2.40163
Bo9g002370	0.773333	3.75667	2.39088
Bo4g024150	0.57	2.75333	2.37551
Bo7g118740	7.1	35.1433	2.36166
Bo9g181820	0.273333	1.25	2.28819
Bo2g161180	0.763333	3.17667	2.26619
Bo9g069400	1.20333	5.53333	2.26383
Bo9g171990	0.413333	1.82333	2.25829
Bo9g091000	2.43667	10.7167	2.22717
Bo4g196010	0.963333	4.06667	2.18006
Bo1g074680	1.23667	5.12667	2.15878
Bo7g083870	52.6633	211.77	2.11942
Bo3g071360	1.34667	5.47667	2.10987
Bo4g025810	1.31667	5.24	2.10577
Bo9g029230	1.45	4.84	2.07563
Bo9g086910	25.71	60.34	1.53
Bo1g037180	17.3133	67.5333	2.04699
Bo3g010130	6.16667	25.11	2.04473
Bo5g121370	2.34667	9	2.00136
Bo9g171130	2.49	9.10333	1.98092
Bo8g110710	0.356667	1.27667	1.954
Bo6g077880	8.48667	30.49	1.94311
Bo6g107240	0.576667	2.01	1.89702
Bo4g141990	3.38333	9.71	1.88219
Bo8g117810	10.41	35.75	1.87602
Bo6g004620	1.48	5.01667	1.85459
Bo3g165850	0.593333	1.98333	1.8464
Bo4g025170	1.00667	3.24667	1.81016
Bo3g084050	1.95333	6.29	1.79543
Bo3g099090	3.53333	11.0467	1.75161
Bo8g081710	4.54	14.08	1.74428
Bo4g190320	1.34333	4.15667	1.7429
Bo6g092570	3.47667	10.7167	1.73314
Bo1g054930	16.6367	52.31	1.69107
Bo3g068560	17.36	51.86	1.67218
Bo2g051420	3.61	10.3633	1.64006
Bo2g121040	1.46333	4.2	1.62389
Bo7g057820	24.9867	72.8533	1.61211
Bo5g004090	2.93333	8.33	1.60677
Bo6g100940	6.83333	18.2333	1.5424
Bo6g108350	4.98333	13.3833	1.50044
Bo4g009270	11.12	29.1733	1.49522
Bo3g037480	2.56333	6.61333	1.48618
Bo5g141320	6.61	16.94	1.474
Bo9g176100	7.12333	17.9967	1.445
Bo9g135730	11.6667	29.2567	1.44027
Bo9g171940	6.88333	17.3933	1.43463
Bo6g099880	10.2033	25.46	1.4277
Bo7g057770	3.91333	9.75333	1.42627
Bo8g076700	2.57	6.35333	1.42062
Bo1g122970	13.2267	32.7467	1.39885
Bo1g004940	3.95667	9.58333	1.37577
Bo5g126280	3.63	8.81	1.36305
Bo1g150420	13.3933	31.8033	1.35366
Bo2g012420	36.2633	88.5867	1.33729
Bo3g054730	1.79	3.87333	1.30918
Bo8g024330	4.64	10.63	1.30155
Bo8g095790	1.82333	3.87	1.29313
Bo5g019500	10.92	26.5	1.28176
Bo3g022760	5.86	13.1833	1.27693
Bo4g024310	6.57667	14.77	1.27416
Bo4g162550	35.59	72.6033	1.27304
Bo3g004670	4.71667	12.5867	1.26604
Bo5g009380	30.9067	75.52	1.26596
Bo8g069820	5.88667	13.3567	1.26072
Bo8g095070	5.22333	11.56	1.25677
Bo8g082690	19.8933	44.18	1.24733
Bo3g017030	4.44333	9.61667	1.2308
Bo1g019590	7.91333	16.9	1.21609
Bo3g010230	6.91667	14.8333	1.2021
Bo6g074360	10.3133	21.8367	1.1986
Bo3g015220	4.04	8.30667	1.14766
Bo4g035150	4.58333	9.43333	1.14369
Bo9g008020	2.1	4.18667	1.14228
Bo6g122190	3.29	6.68	1.13693
Bo6g022200	2.96333	5.99	1.13409
Bo9g003800	3.82333	7.76333	1.13406
Bo7g104400	8.75333	17.6733	1.13142
Bo5g092950	113.81	232.657	1.1069
Bo1g011740	4.55667	9.07	1.10178
Bo4g008150	7.58	15.01	1.10052
Bo3g101690	15.87	31.3467	1.09446
Bo2g012520	29.5567	57.8667	1.08129
Bo9g166370	103.293	202.64	1.07258
Bo7g104200	42.93	84.45	1.06902
Bo1g147740	18.45	36.39	1.05299
Bo2g082270	41.1267	90.7633	1.04766
Bo7g002100	3.05333	5.75667	1.02325
Bo1g139320	261.33	495.21	1.0222
Bo4g190700	8.82667	16.4867	1.00802
Bo2g162920	79.72	37.1867	-1.00093
Bo5g019990	11.0567	5.02667	-1.00473
Bo5g009070	65.6933	29.8567	-1.01555
Bo7g080890	13.67	6.25	-1.01604
Bo5g007360	11	5.04	-1.01781
Bo5g027690	9.49333	4.31667	-1.02259
Bo2g161590	117.32	53.5767	-1.02355
Bo9g069490	22.34	10.0667	-1.02551
Bo5g118530	15.4567	7.02667	-1.02865
Bo5g006980	10.7133	5.51	-1.03531
Bo9g001120	24.9167	11.2433	-1.03849
Bo9g130890	18.4967	8.33667	-1.03978
Bo5g004230	38.3333	15.0667	-1.04176
Bo5g021520	4.68667	2.11667	-1.04192
Bo9g014610	24.04	10.2	-1.04259
Bo2g166180	15.3	6.89	-1.04279
Bo6g107160	49.62	22.16	-1.04409
Bo4g185910	29.17	13.2067	-1.05085
Bo8g059410	68.6867	30.3833	-1.05511
Bo6g075990	148.293	67.3267	-1.05871
Bo8g068220	145.263	64.2167	-1.06189
Bo6g027990	16.6367	7.27	-1.07742
Bo8g092430	85.2533	37.3667	-1.07747
Bo3g073080	10.2267	4.43667	-1.07878
Bo1g141040	12.8633	5.62	-1.08422
Bo7g033000	7.51333	3.27333	-1.08679
Bo1g124900	30.2133	13.4	-1.08709
Bo4g151080	14.0133	6.02	-1.09505
Bo7g009980	9.10333	3.89667	-1.09896
Bo7g081130	61.8333	26.5533	-1.09902
Bo8g054450	32.0367	13.7933	-1.10283
Bo1g040710	18.43	7.89	-1.10657
Bo3g107060	16.4433	7.04333	-1.11272
Bo3g083280	68.8133	30.2167	-1.11328
Bo5g048880	12.43	5.34333	-1.11372
Bo4g004600	9.63667	4.13	-1.11409
Bo5g037400	88.4333	37.73	-1.12006
Bo3g001090	10.6167	4.33333	-1.12905
Bo3g055460	29.11	12.5833	-1.1292
Bo1g007700	37.0533	15.5933	-1.12946
Bo1g005470	23.8167	9.97333	-1.13606
Bo9g028250	21.3833	8.72	-1.13782
Bo4g039370	27.53	11.6333	-1.14318
Bo5g141620	5.89333	2.65	-1.14611
Bo3g168760	177.5	76.24	-1.14649
Bo8g047170	6.53333	2.70333	-1.15585
Bo6g120870	29.6967	12.29	-1.15921
Bo1g024150	8.41667	3.67667	-1.1641
Bo2g008950	15.0667	6.27667	-1.16448
Bo9g175110	55.97	22.9633	-1.17168
Bo3g004970	19.4633	7.91	-1.17345
Bo9g175900	25.7067	10.5633	-1.17392
Bo6g123880	15.6633	6.34333	-1.18196
Bo3g040500	36.87	15.29	-1.18478
Bo4g058460	33.0567	12.2933	-1.18768
Bo6g065270	14.7933	5.99	-1.18904
Bo6g121520	17.31	7.48333	-1.18932
Bo3g032500	2.66667	1.08	-1.19942
Bo3g037440	39.75	15.9167	-1.20046
Bo2g133530	22.76	9.41667	-1.20195
Bo7g071510	5.97333	2.34	-1.20316
Bo3g062020	9.45667	3.77333	-1.20794
Bo3g107050	43.8633	19.48	-1.21505
Bo7g096160	126.497	55.7333	-1.21515
Bo7g106320	6.23667	2.48	-1.21611
Bo3g021100	1.3	0.513333	-1.22062
Bo9g127360	110.29	43.8067	-1.22179
Bo5g017510	10.4033	4.11	-1.22822
Bo1g122790	71.4733	28.2467	-1.24469
Bo3g029830	47.34	18.1967	-1.26148
Bo7g119000	7.05667	2.68333	-1.2619
Bo1g003400	10.3667	3.94333	-1.26303
Bo8g097830	231.02	91.3267	-1.266
Bo6g074510	66.5633	25.3433	-1.2847
Bo2g079060	28.6367	10.94	-1.29181
Bo1g134650	37.7167	14.2533	-1.29639
Bo7g105550	22.2667	8.28	-1.30369
Bo5g155120	118.14	41.28	-1.30393
Bo9g173550	15.6733	5.86	-1.304
Bo2g030190	57.8567	21.3867	-1.30444
Bo9g177390	73.91	27.7167	-1.30466
Bo5g148190	26.8	9.94333	-1.31088
Bo5g055970	17.62	6.64	-1.31201
Bo5g143370	84.5967	31.3167	-1.31896
Bo9g032140	1.19	0.433333	-1.32103
Bo3g041750	4.34	1.61333	-1.32283
Bo2g161810	37.6833	15.6167	-1.33266
Bo8g101130	328.85	136.817	-1.33774
Bo6g106450	11.0567	3.99	-1.34767
Bo7g075640	52.15	19.17	-1.34891
Bo9g174770	46.7467	15.61	-1.34957
Bo3g019610	11.7333	4.72	-1.36113
Bo2g083780	12.27	4.40333	-1.36683
Bo6g063200	147.25	55.6367	-1.36971
Bo9g152590	19.61	6.30667	-1.37008
Bo4g078720	3.77333	1.33333	-1.38265
Bo2g138840	30.32	10.7067	-1.38417
Bo5g126550	42.8833	17.2467	-1.38533
Bo2g010190	37.0567	14.1067	-1.39683
Bo6g086340	14.1767	5.11	-1.39752
Bo3g028300	16.0667	5.64333	-1.40759
Bo1g114840	36.8467	12.75	-1.41546
Bo9g011380	86.76	30.6933	-1.41651
Bo1g019180	11.4833	3.94	-1.41994
Bo1g101110	9.11667	3.17667	-1.4214
Bo8g033910	27.9433	9.75	-1.42449
Bo5g049240	17.2233	5.86	-1.43357
Bo6g110380	9.72667	3.31	-1.43626
Bo7g096790	171.823	58.1233	-1.43983
Bo1g003470	5.09	1.73333	-1.44059
Bo4g190040	17.11	5.72333	-1.44062
Bo5g111210	19.01	6.06667	-1.44129
Bo4g185820	66.31	22.5067	-1.44256
Bo6g095170	20.9367	7.03333	-1.45904
Bo2g025090	6.27333	2.05667	-1.4611
Bo4g187390	11.41	3.35	-1.4715
Bo2g091220	3.32333	1.09333	-1.4802
Bo5g114070	9.74667	3.25667	-1.48125
Bo6g121730	293.737	97.18	-1.48264
Bo2g004050	13.6567	4.54667	-1.48638
Bo8g068270	30.6367	10.1467	-1.48855
Bo9g151530	20.6067	6.97333	-1.49132
Bo2g139080	4.32667	1.42	-1.50551
Bo6g024740	92.07	29.8733	-1.50933
Bo9g141100	9.18	2.83667	-1.51288
Bo7g003410	18.1133	5.83	-1.51331
Bo7g098860	6.32333	2.07667	-1.51651
Bo2g097550	49.02	15.5933	-1.52006
Bo8g028900	12.9033	4.14333	-1.52091
Bo6g083690	96.5267	30.9533	-1.52608
Bo9g093920	74.8433	24.41	-1.52997
Bo3g044350	3.53	1.11667	-1.53223
Bo6g031240	12.4167	4.04333	-1.53224
Bo3g153210	4.76667	1.52333	-1.53271
Bo6g124190	3.5	1.13333	-1.5374
Bo8g100290	11.8867	3.82333	-1.53807
Bo4g023990	15.2967	4.85	-1.54044
Bo6g081910	28.5933	9.00333	-1.54089
Bo7g003580	6.83333	2.15	-1.54491
Bo8g083620	21.4033	6.98	-1.54866
Bo8g091410	29.7767	8.56667	-1.5572
Bo3g032160	8.6	2.73	-1.56559
Bo1g134670	3.74	1.16	-1.56619
Bo1g018010	11.3533	3.54	-1.57234
Bo2g149670	20.2867	6.26333	-1.57436
Bo2g151850	9.1	2.22333	-1.58406
Bo3g081420	5.77667	1.77667	-1.58747
Bo3g093980	69.1933	21.65	-1.58758
Bo3g143570	16.33	4.98667	-1.5905
Bo7g117880	4.43	1.39667	-1.59411
Bo8g005940	4.80667	1.48333	-1.59461
Bo7g075820	5.23	1.6	-1.59508
Bo2g007520	2.66333	0.823333	-1.60169
Bo8g067910	2.21	0.66	-1.61553
Bo8g107400	21.0033	6.33	-1.61574
Bo1g157620	17.1067	5.19	-1.62037
Bo6g018480	102.807	30.4467	-1.63972
Bo6g121590	52.7367	15.3533	-1.66225
Bo5g076300	22.8433	6.66	-1.66453
Bo3g010120	21.43	6.34667	-1.66822
Bo4g070350	37.43	10.4533	-1.66882
Bo2g064200	9.68667	2.86	-1.66921
Bo8g093060	87.3433	25.1533	-1.67259
Bo3g149920	15.86	4.57333	-1.67787
Bo2g011820	13.5433	4.11333	-1.68675
Bo9g141080	85.4133	24.3	-1.69311
Bo9g183350	104.613	32.5067	-1.69989
Bo3g044210	36.2533	10.2633	-1.70536
Bo5g152840	7.41	2.17667	-1.71124
Bo8g019370	19.41	5.59333	-1.7202
Bo9g072860	7.01667	1.95667	-1.72147
Bo4g171890	74.98	20.54	-1.74449
Bo2g002750	121.297	33.3367	-1.74476
Bo9g014660	53.8667	14.6967	-1.74926
Bo6g109120	19.25	5.30667	-1.75065
Bo8g097470	5.67667	1.60333	-1.75315
Bo7g104270	82.2	19.0967	-1.75434
Bo9g013770	6.63333	1.98333	-1.75447
Bo9g133400	110.75	30.18	-1.75684
Bo5g008670	43.6333	11.7733	-1.78511
Bo4g006830	38.84	9.98	-1.78587
Bo9g011100	24.8933	6.67667	-1.78688
Bo7g110320	286.543	74.9533	-1.81265
Bo9g140750	6.57333	1.7	-1.81514
Bo9g012630	31.4467	8.11667	-1.83169
Bo9g038600	1.15	0.293333	-1.8364
Bo3g130340	5.89667	1.60333	-1.83886
Bo6g008200	13.9667	3.46333	-1.84448
Bo4g015860	9.19333	2.36333	-1.84819
Bo7g048670	1.98	0.513333	-1.85116
Bo7g098470	2.79	0.706667	-1.85148
Bo8g080980	19.6167	5	-1.86117
Bo4g119810	24.3767	6.18667	-1.8678
Bo7g003890	22.87	6.04	-1.87249
Bo8g079340	31.49	8.26	-1.87866
Bo7g096320	124.04	30.94	-1.88435
Bo5g007910	139.22	35.2133	-1.89224
Bo4g036190	42.5033	10.5367	-1.89508
Bo4g108250	5.98667	1.49333	-1.89524
Bo4g105080	45.8833	11.3767	-1.89624
Bo4g192810	83.84	20.95	-1.89821
Bo4g059620	18.2867	4.71	-1.901
Bo3g038880	16.3833	3.79	-1.90317
Bo9g171490	65.3633	16.48	-1.90491
Bo9g133510	11.3	2.89333	-1.91031
Bo5g105110	53.1	13.1167	-1.91046
Bo2g051310	5.76333	1.31667	-1.91643
Bo2g047450	3.09	0.753333	-1.92001
Bo5g156460	1.57667	0.376667	-1.92682
Bo9g041010	18.1433	4.43667	-1.93133
Bo3g103590	6.72	1.59667	-1.95309
Bo6g095590	6.08333	1.54333	-1.95647
Bo3g042120	9.89333	2.35667	-1.95761
Bo6g049430	51.0667	13.7833	-1.95863
Bo8g076650	19.1467	4.55	-1.9648
Bo7g075770	4.34667	1.02667	-1.96715
Bo3g001690	0.79	0.186667	-1.9712
Bo5g118570	8.84667	2.08333	-1.98715
Bo7g011300	123.937	28.34	-1.99907
Bo8g107680	15.59	3.65667	-1.99999
Bo9g020380	71.8533	16.4	-2.01997
Bo5g073010	79.67	17.8167	-2.02974
Bo3g054850	44.7267	10.06	-2.03819
Bo6g031630	59.3267	13.38	-2.04695
Bo6g119600	3.87667	0.856667	-2.05044
Bo2g056350	269.267	59.8333	-2.05421
Bo8g077130	23.06	5.13	-2.05567
Bo6g083660	36.7267	7.72667	-2.0643
Bo7g011520	97.54	21.2933	-2.09115
Bo9g003610	6.76	1.47333	-2.0941
Bo9g059010	18.0067	3.9	-2.0969
Bo8g010900	5.06	1.07667	-2.09819
Bo3g099410	17.2	3.67333	-2.10219
Bo7g089080	3.51667	0.75	-2.10312
Bo8g109390	2.9	0.596667	-2.10383
Bo5g080000	36.9633	7.96333	-2.11459
Bo4g191390	5.82667	1.23667	-2.12618
Bo8g007340	154.223	32.97	-2.13061
Bo4g195720	20.9867	4.40333	-2.13885
Bo3g087040	175.923	36.9567	-2.14197
Bo9g177130	10.38	2.16667	-2.14518
Bo8g106880	10.4467	2.18333	-2.14928
Bo8g081820	4.28667	0.893333	-2.15159
Bo2g070770	75.43	19.0267	-2.15429
Bo4g004590	42.8767	9.01	-2.15729
Bo6g018000	19.3533	4.02	-2.16243
Bo2g095280	23.2967	4.75667	-2.17087
Bo4g024850	117.173	23.9467	-2.19656
Bo8g071630	8.06333	1.57667	-2.19878
Bo1g031900	13.2533	2.74333	-2.20043
Bo5g030950	6.83	1.37333	-2.20561
Bo2g023110	38.7533	7.40667	-2.22616
Bo3g034790	4.86	0.943333	-2.237
Bo7g063980	65.7067	12.96	-2.2397
Bo3g068130	33.36	6.47333	-2.25538
Bo5g002760	1.48	0.283333	-2.257
Bo1g098400	17.31	3.35333	-2.25758
Bo7g119350	30.7633	5.92667	-2.26483
Bo2g091240	36.3433	6.88	-2.28208
Bo9g014570	172.713	31.9833	-2.28667
Bo3g006870	54.0367	10.1933	-2.29194
Bo3g168670	5.54667	1.14667	-2.29851
Bo4g015960	35.25	6.55333	-2.31429
Bo4g192880	19.5833	3.54333	-2.32685
Bo6g120880	26.3033	4.81333	-2.32897
Bo5g048350	5.45667	1.12333	-2.33208
Bo9g165360	5.28333	1.05333	-2.33369
Bo9g181780	49.11	9.63667	-2.34016
Bo5g127030	11.9833	2.15	-2.35061
Bo7g105690	17.2533	3.06333	-2.36944
Bo8g069830	67.8633	12.15	-2.37243
Bo2g161160	5.25667	0.983333	-2.37907
Bo6g086910	8.91333	1.55	-2.39697
Bo9g030900	5.17667	0.883333	-2.40361
Bo7g096540	11.3033	1.91333	-2.44784
Bo4g151860	39.7133	6.55667	-2.47851
Bo2g137000	3.54333	0.583333	-2.48323
Bo7g098570	246.21	41.7233	-2.48791
Bo9g163720	5.81667	0.95	-2.49648
Bo6g081020	19.6533	3.18333	-2.50993
Bo4g007060	14.9867	2.46	-2.51021
Bo6g038300	111.223	17.9667	-2.51478
Bo3g184530	4.22333	0.746667	-2.51935
Bo7g108360	42.9633	7.54333	-2.545
Bo6g086740	5.1	0.806667	-2.55032
Bo7g105800	14.2733	2.25667	-2.55293
Bo1g005330	32.3433	5.00333	-2.57363
Bo2g018090	4.30333	0.646667	-2.5857
Bo4g187630	3.17	0.49	-2.59411
Bo8g098010	1.56	0.233333	-2.61578
Bo9g010090	11.4667	1.69667	-2.62132
Bo6g122640	2.72	0.413333	-2.64672
Bo1g158930	54.1167	7.85333	-2.67276
Bo4g029640	2.13667	0.25	-2.68459
Bo2g011520	29.6533	4.17667	-2.69738
Bo4g142080	42.53	5.94667	-2.70231
Bo4g070510	3.57	0.506667	-2.71355
Bo3g040110	30.7467	4.53333	-2.71784
Bo8g104770	1.40667	0.193333	-2.76975
Bo3g024240	289.813	38.26	-2.8088
Bo5g136680	2.33	0.26	-2.81543
Bo9g017610	33.0567	4.26667	-2.83127
Bo9g046610	9.15	1.19	-2.84036
Bo7g067200	29.6467	3.64667	-2.84282
Bo1g153240	4.71333	0.586667	-2.88599
Bo7g081380	7.47667	0.923333	-2.89829
Bo9g026090	109.007	13.3867	-2.90062
Bo2g158910	12.81	1.57667	-2.90068
Bo1g138980	31.38	3.57	-2.93382
Bo8g102300	24.92	2.90667	-2.95804
Bo9g032460	2.90667	0.34	-2.96112
Bo7g050630	2.40333	0.326667	-2.97362
Bo2g032630	43.7567	5.06	-2.98042
Bo3g048460	12.7133	1.44667	-3.05853
Bo4g183320	6.2	0.676667	-3.09461
Bo6g118860	7.48667	0.8	-3.1114
Bo6g124080	61.2467	6.38667	-3.13037
Bo7g097160	1.00333	0.103333	-3.16763
Bo9g166510	58.65	4.88333	-3.18609
Bo1g141120	3.17667	0.356667	-3.20877
Bo6g064420	3.93667	0.373333	-3.34394
Bo5g043240	181.91	16.42	-3.35375
Bo8g069720	0.563333	0.05	-3.40083
Bo2g012800	4.32667	0.373333	-3.41012
Bo6g120700	111.597	9.65667	-3.41543
Bo7g059750	3.00333	0.263333	-3.44555
Bo3g094060	19.5967	1.6	-3.46692
Bo8g027460	33.7	2.73333	-3.55018
Bo2g161110	10.1133	0.79	-3.55381
Bo7g052940	50.8	3.3	-3.7259
Bo2g131400	3.33	0.33	-3.7787
Bo2g006960	2.55667	0.173333	-3.78409
Bo7g039170	2.3	0.15	-3.78628
Bo3g024450	9.39	0.553333	-3.95434
Bo5g079990	11.2367	0.643333	-4.01833
Bo3g152610	0.896667	0.0466667	-4.12145
Bo2g166380	1.04667	0.0533333	-4.12814
Bo7g096000	7.60333	0.393333	-4.14891
Bo1g128420	1.29667	0.06	-4.30699
Bo3g048600	6.5	0.286667	-4.40123
Bo4g140000	0.59	0.001	-4.61058
Bo9g009810	16.62	0.553333	-4.65073
Bo9g075880	0.733333	0.0233333	-4.66254
Bo1g002840	1.39	0.04	-4.78619
Bo2g012810	0.6	0.001	-4.84177
Bo9g013780	0.646667	0.001	-4.88748
Bo6g083670	2.81333	0.103333	-4.91795
Bo9g157350	26.7567	0.746667	-4.95951
Bo2g059000	45.4333	1.15	-5.15657
Bo7g005210	0.446667	0.001	-5.47679
Bo3g036020	35.3567	0.576667	-5.79418
Bo6g084850	2.02667	0.001	-6.01451
Bo5g145000	5.44667	0.0333333	-7.1436
Bo6g097080	90.7167	0.14	-9.13406

## Sheet: Table S2
Table S2. Transcription factors (TFs) in C1 versus C2.
Gene ID	C1 FPKM	C2 FPKM	log2(C2/C1)
Bo6g079450	0.001	62.7667	9.04576
Bo9g169310	0.001	5.96667	7.6633
Bo1g150080	0.0733333	8.26	6.39049
Bo5g144750	0.001	2.11667	5.41344
Bo3g024610	0.001	18.69	5.09991
Bo3g024610	0.001	18.69	5.09991
Bo7g118450	0.09	4.01333	5.08153
Bo3g060420	0.123333	5.65333	5.04379
Bo8g090640	0.343333	12.6467	4.83734
Bo3g003800	0.001	0.78	4.69233
Bo4g115280	1.12333	29.3267	4.30939
Bo5g010410	0.15	2.63	3.69501
Bo3g061780	0.0466667	0.763333	3.53647
Bo2g083760	0.306667	3.84667	3.27858
Bo3g103290	0.416667	1.96333	3.16384
Bo7g110610	0.643333	7.36333	3.08133
Bo8g050740	1	7.38333	2.47379
Bo8g095240	0.59	3.86333	2.29835
Bo4g049510	12.15	75.09	2.21089
Bo4g198690	1.59667	9.77667	2.19155
Bo8g030320	0.993333	5.63667	2.17445
Bo5g123610	2.91667	17.1767	2.14875
Bo3g068530	2.78333	16.3467	2.13684
Bo1g047740	3.31667	18.3133	2.11259
Bo1g150330	12.8233	65.6033	2.04489
Bo5g044940	4.3	23.27	2.02075
Bo3g045150	1.05667	5.63	1.98194
Bo8g096140	3.26333	17.0067	1.93672
Bo3g006680	0.26	1.24333	1.86148
Bo1g150360	21.02	97.26	1.81666
Bo8g095280	10.3933	48.9367	1.80301
Bo2g168250	1.59	7.12333	1.73962
Bo3g182770	6.2	25.99	1.67678
Bo4g136340	2.00667	8.81667	1.67451
Bo8g079430	3.08	13.0567	1.63406
Bo8g114410	2.24	9.31667	1.62075
Bo2g024860	6.22667	25.8367	1.61748
Bo8g107240	2.88667	12.0433	1.61242
Bo8g104860	0.523333	2.13333	1.57383
Bo7g109100	1.54333	6.21	1.56922
Bo3g009760	2.70667	10.97	1.56703
Bo1g055120	21.1133	83.0833	1.56206
Bo6g073190	4.36333	17.2067	1.53781
Bo2g167960	5.27333	20.6033	1.52815
Bo1g129710	6.03667	22.88	1.51658
Bo2g161170	1.65	6.44	1.51472
Bo9g086910	6.29333	25.7067	1.50738
Bo7g116940	13.3333	49.69	1.49865
Bo8g104210	0.633333	2.44	1.47946
Bo6g068260	5.59333	20.76	1.46599
Bo1g008780	3.49333	13.0833	1.46372
Bo7g063830	7.18667	26.2933	1.44113
Bo3g083300	1.30333	4.80333	1.43822
Bo7g075600	8.63333	30.8033	1.4355
Bo5g034770	2.33	8.59333	1.42999
Bo5g069450	2.1	7.78333	1.42954
Bo5g007320	7.17	27.4767	1.42852
Bo2g060040	2.37667	8.53667	1.40961
Bo9g066680	1.98333	7.2	1.40785
Bo9g027540	2.33667	8.02667	1.39363
Bo3g060190	9.42333	35.2367	1.39151
Bo3g031880	17.8567	62.95	1.35419
Bo7g061870	6.24333	27.4533	1.34045
Bo9g011310	2.88333	9.94333	1.33131
Bo4g030340	39.5	145.137	1.32845
Bo1g108970	8.76	29.7333	1.31576
Bo4g024670	7.27	24.6067	1.3022
Bo9g065480	1.60333	5.32667	1.27111
Bo3g031650	1.75333	5.94	1.25949
Bo7g116760	1.77333	5.86	1.25288
Bo3g058510	2.45667	7.92	1.24092
Bo9g127350	12.72	39.43	1.21102
Bo9g008150	13.6767	41.0433	1.20509
Bo8g112710	8.90667	24.5633	1.19387
Bo3g064900	56.03	174.7	1.18085
Bo5g014840	3.56333	10.8867	1.17442
Bo4g026870	22.7667	67.6133	1.15773
Bo5g029130	9.63	28.0367	1.1546
Bo5g145060	12.7733	37.9433	1.14318
Bo1g007140	26.08	76.4333	1.14079
Bo1g017990	5.88333	17.0667	1.09219
Bo5g127380	24.61	70.2667	1.08878
Bo8g085930	21.42	55.2733	1.0848
Bo6g106990	14.96	42.81	1.07208
Bo9g164230	10.4033	29.36	1.06385
Bo3g149620	3.55667	10.1533	1.0614
Bo7g117480	4.50333	12.6967	1.06065
Bo3g001900	9.19333	26.0833	1.05368
Bo8g020390	9.62333	26.7433	1.0384
Bo2g134900	21.32	59.43	1.03438
Bo1g055020	9.03333	24.8333	1.03074
Bo2g064570	9.12	25.1967	1.03001
Bo6g086380	7.77333	21.1233	1.01912
Bo2g045930	3.61	9.80333	1.00886
Bo8g055890	35.4267	24.2667	-1.00355
Bo1g073610	18.7167	12.78	-1.00755
Bo3g004690	5.26333	3.61	-1.02167
Bo9g169440	12.1367	8.13667	-1.05127
Bo7g075710	26.28	17.11	-1.09896
Bo1g119430	10.3767	6.50667	-1.11305
Bo3g069000	19.6333	12.1	-1.11854
Bo5g086990	48.0833	30.6567	-1.1247
Bo8g068380	1.49667	0.953333	-1.13068
Bo4g024860	16.2567	10.1567	-1.15068
Bo8g102960	24.0533	14.7367	-1.16843
Bo1g053220	202.223	119.69	-1.21708
Bo2g132270	24.5333	14.1767	-1.23679
Bo5g002600	27.3433	15.64	-1.23856
Bo2g033970	19.8067	11.11	-1.29236
Bo4g173060	0.906667	0.513333	-1.29953
Bo8g049810	15.2267	8.35333	-1.32835
Bo5g123710	22.9333	12.4467	-1.3406
Bo3g082010	13.4433	7.20333	-1.34584
Bo4g006880	17.0833	9.14	-1.36708
Bo9g018570	4.01333	2.13667	-1.36985
Bo3g158750	4.79667	2.54333	-1.37104
Bo7g077560	54.12	28.17	-1.39562
Bo2g012280	17.44	18.7233	-1.39686
Bo8g058040	24.1733	12.5133	-1.3989
Bo7g117140	7.9	3.94333	-1.46981
Bo7g118160	33.7233	16.86	-1.47873
Bo4g162540	1.30333	0.613333	-1.54667
Bo6g071110	24.6533	11.3933	-1.56927
Bo2g062990	7.67333	3.46333	-1.60923
Bo1g007200	7.28	3.18667	-1.63911
Bo7g093030	143.167	64.3567	-1.63926
Bo2g024040	2.93	1.28	-1.65563
Bo8g090820	80.65	31.8133	-1.80757
Bo7g118000	19.6033	8.38667	-1.85118
Bo3g017550	11.4233	3.24667	-1.8579
Bo9g011210	12.2433	4.46333	-1.9186
Bo3g005470	18.81	6.73	-1.92446
Bo3g068510	7.46333	2.62	-1.9912
Bo9g184860	4.61667	1.47667	-2.14239
Bo2g009670	8.78667	2.54	-2.2838
Bo1g019260	1.72333	0.486667	-2.29381
Bo8g099910	4.05667	1.12333	-2.32746
Bo1g042950	4.21	1.15	-2.37577
Bo7g089350	0.726667	0.18	-2.50419
Bo6g121610	1.42333	0.336667	-2.5088
Bo3g109240	1.57333	0.373333	-2.50914
Bo2g012170	2.24333	0.536667	-2.51092
Bo3g143900	2.71	0.39	-3.07397
Bo4g190390	13.6567	2.24	-3.07755
Bo5g009920	0.863333	0.163333	-3.15568
Bo1g157390	2.59333	0.393333	-3.20285
Bo5g043390	1.50667	0.223333	-3.27748
Bo4g176080	2.11667	0.236667	-3.59536
Bo3g100860	2.18667	0.28	-3.81246
Bo3g002630	0.75	0.0566667	-4.12698
Bo3g055600	9.57333	0.513333	-4.72264
Bo3g022870	4.19333	0.001	-4.80141
Bo4g130860	0.453333	0.001	-5.05517
Bo6g094770	14.9333	0.001	-5.21919
Bo4g018550	10.6933	0.363333	-5.30417
Bo6g108930	1.67333	0.05	-5.4857
Bo1g020010	0.54	0.001	-5.54052
Bo8g117510	4.52667	0.13	-5.57805
