# Supplementary material for: Simultaneous changes in anthocyanin, chlorophyll, and carotenoid contents produce green variegation in pink–leaved ornamental kale
Source: BMC Genomics. 2021 Jun 17;22:455. doi: 10.1186/s12864-021-07785-x (PMC8212504; doi:10.1186/s12864-021-07785-x)
Supplement: Supplementary file 2 — Additional file 2: Table S3. List of gene–specific primers used for qRT–PCR test. [file 12864_2021_7785_MOESM2_ESM.xlsx]

## Sheet: Title page
Title of the manuscript	Simultaneous changes in anthocyanin, chlorophyll, and carotenoid contents produce green variegation in pink–leaved ornamental kale
Author list	Yang Liu
	Xin Feng
	Yuting Zhang
	Fuhui Zhou
	Pengfang Zhu*
* Correspondence: pengfangzhu@syau.edu.cn; Tel.: 0086–24–88487150

## Sheet: Table S4
Table S3 List of gene-specific primers used for qRT-PCR validation
No.	Gene ID	Gene name	Forward primer (5’ ---> 3’)	Reverse primer (5’ ---> 3’)	Length (bp)
1	Bo5g117040	BoACTIN	AGAGAGGTTACATGTTCACC	TCGTAGTTCTTCTCGATGGA	139
2	Bo4g173080	C4H	AAGATGAGAAGGATCATGAC	TCCTTAACACAATCCCTTTC	145
3	Bo9g174900	F3’H	TTTACCTCACAATCCTTCTC	CTAGTGTTTGATGGGGTTTA	150
4	Bo9g058630	DFR	CCACCGAAGCTACATAGTAT	ATCACGAGCCATGAACCAAT	129
5	Bo3g019080	HCT	CAGAAGGTCCAAACATGAAC	CTTGCTTACAAGCTGTTCAG	146
6	Bo8g021880	CAO	GACTAAAAGGAGAATTGAGG	CGAATCTAGCAACTTCAAGA	141
7	Bo1g053420	PPD	GTGACGACTCAGTACTTCAC	TAGAGTCGGTGAGGTTGATG	150
8	Bo5g009080	VDE	TCAGTCTCAAGTATGTCAGT	GTTTTGGGAAGAAGGTAAGA	150
9	Bo7g064130	ZEP	TTGTATCCTTCCTTATCAGG	GTAAGTCGAGATAGAACTGT	149
10	Bo3g012430	crtB	AGGAACCAAACAACACAAAC	GTAAACCTTCTCTTCAGATG	141
11	Bo3g019610	GATA21	GTTGATCATGTCCATCTTTC	AGAAAATCGGTTTGGTCTTC	149
12	Bo9g035460	EGL3	GTGAAGAACTCAATAACTGC	GTTCTTGGATTTGACCTAAC	141
13	Bo4g141990	GL3	ACATCCTAGAAGACGAAATC	GAACGAATCATGATCTTCTG	128
14	Bo7g067200	GLK2	GATTTCGCAGATTTTACGAC	ACATCATCTCCATTGAACTC	122
15	Bo4g004500	MYB12	TGGGAGAAGATGCATTAATG	TTAGTATAGCACCAATCTCC	112
16	Bo6g100940	MYB113	CATTCCTTGCTCTTATACCAC	CATAGAGGAACAATGTCAGCT	129
17	Bo2g070770	MYBL2	ATGAACATAGTTTGTGTCCG	AGATCGTCTTCGTCTTTTGA	137
18	Bo3g068530	RR1	CTTGTAGTTACGAAGTAACG	GATATGTTCAAGAAGCTCGA	109
19	Bo9g086910	TT8	AGACTAGAAAGACAACTCAG	GATGATTCTCCAGCAAAAAG	140
